# Supplementary material for: Guanidinoacetic Acid and Its Impact on the Performance, Carcass and Meat Quality of Growing and Finishing Nellore Cattle
Source: Vet Sci. 2025 Apr 30;12(5):425. doi: 10.3390/vetsci12050425 (PMC12115749; doi:10.3390/vetsci12050425)
Supplement: Supplementary file 1 [file vetsci-12-00425-s001.zip]

Archive with 1 entries (1 files):
- vetsci-3592982-supplementary.pdf
